# Supplementary material for: Antioxidant Effects and Probiotic Properties of Latilactobacillus sakei MS103 Isolated from Sweet Pickled Garlic
Source: Foods. 2023 Nov 27;12(23):4276. doi: 10.3390/foods12234276 (PMC10706130; doi:10.3390/foods12234276)
Supplement: Supplementary file 1 [file foods-12-04276-s001.zip]

Archive with 1 entries (1 files):
- foods-2738026-supplementary.pdf
